# Supplementary material for: Modulation of Growth and Mycotoxigenic Potential of Pineapple Fruitlet Core Rot Pathogens during In Vitro Interactions
Source: Toxins (Basel). 2024 Aug 7;16(8):344. doi: 10.3390/toxins16080344 (PMC11360085; doi:10.3390/toxins16080344)
Supplement: Supplementary file 1 [file toxins-16-00344-s001.zip]

Archive with 1 entries (1 files):
- toxins-3123083-supplementary.pdf
